# Supplementary material for: Preclinical evaluation of EPHX2 inhibition as a novel treatment for inflammatory bowel disease
Source: PLoS One. 2019 Apr 19;14(4):e0215033. doi: 10.1371/journal.pone.0215033 (PMC6474586; doi:10.1371/journal.pone.0215033)
Supplement: S1 Table — (XLSX) [file pone.0215033.s003.xlsx]

## Sheet: Sheet1
Supplementary Table S1
LCM-based disease signature from human patients obtained from GeneLogic
Signature Name: Colon_epithelial_cell_TissueToDisease_Ulcerative_colitis_L1ToL2_None_L2_GrpSize_11_6
HUGO Symbol	Up(1) or Down (-1)
REG1A	1
DEFA5	1
REG3A	1
DEFA6	1
KYNU	1
DUOX2	1
SLC6A14	1
VNN1	1
TNIP3	1
DMBT1	1
KCND3	1
CPS1	1
DCN	1
MMP1	1
HLA-DRA	1
KLK12	1
TCN1	1
SERPINA1	1
TFAP2A	1
NOS2	1
FAIM2	1
ALDH1A2	1
HLA-DRB4	1
CBR3	1
MMP7	1
LCN2	1
SCD	1
SLC7A11	1
ADAM9	1
C4BPB	1
LPL	1
PCSK1	1
CLDN18	1
SPINK4	1
LPCAT1	1
PI3	1
RND1	1
PRUNE2	1
AQP3	1
SERPINB5	1
L1TD1	1
CD55	1
CXCL1	1
REG1B	1
CD74	1
FADS1	1
SCD5	1
DAPP1	1
CXCL5	1
IL8	1
BLVRA	1
WWTR1	1
CXCL3	1
PMP22	1
CLDN1	1
ECT2	1
CXCL2	1
RBPMS	1
C4BPA	1
CFI	1
TRIB2	1
CCR6	1
KIAA0802	1
CD44	1
CCL20	1
CCRL1	1
STOM	1
PDZK1IP1	1
TGFBI	1
LYZ	1
CCND2	1
APOL1	1
HLA-DMA	1
ALDOB	1
CIITA	1
RAB31	1
SLC7A1	1
HLA-DPA1	1
C18orf25	1
CASP1	1
PLEKHB1	1
TFPI	1
C6orf145	1
GPR126	1
GBP1	1
VSNL1	1
LUM	1
NRP2	1
ART3	1
IFIT3	1
IGFBP5	1
COPZ2	1
EHD2	1
ABCG5	1
PLA2G16	1
TACSTD2	1
ZAK	1
C3	1
TMPRSS3	1
G3BP1	1
C2	1
LIPA	1
PODXL	1
EIF5A2	1
ARNTL2	1
DACH1	1
IL12RB1	1
NRN1	1
PLEKHA2	1
CALU	1
SMAD5	1
PML	1
SORD	1
ITGA6	1
PSAT1	1
CAV1	1
HSPA4	1
DRAM1	1
PALLD	1
IL6ST	1
SLC7A8	1
PHF17	1
GPRC5B	1
RARRES3	1
BIRC3	1
PTPLAD1	1
TRIM22	1
ALCAM	1
CGGBP1	1
AFF1	1
KLF7	1
ZFP36L1	1
ZBP1	1
ACPP	1
FILIP1L	1
NFIB	1
ANXA6	1
BACE2	1
SULF1	1
NPTX2	1
PTPN13	1
SRD5A3	1
COL5A1	1
PMEPA1	1
TIMP1	1
GYG2	1
ASPM	1
IRAK3	1
LAMP3	1
NEBL	1
AIF1	1
CDR1	1
FUT2	1
ERAP1	1
SPAG9	1
IFITM1	1
ITGA2	1
AKAP12	1
COL3A1	1
LIPG	1
BTN3A3	1
ADM	1
ASRGL1	1
RRM2	1
DCLRE1B	1
KIAA0895	1
ELOVL5	1
HLA-DRB6	1
ZCCHC24	1
HLA-DQB1	1
TMPO	1
FEN1	1
FAM174B	1
C10orf81	1
HKDC1	1
IFI30	1
SOX9	1
ANXA5	1
C5orf44	1
ZFPM2	1
FSTL1	1
GPC4	1
SQLE	1
S100P	1
ERO1L	1
IPO8	1
INSIG1	1
UBE2L6	1
CEP55	1
MANF	1
PF4	1
IFI16	1
SOCS1	1
KDELR3	1
STS	1
HLA-DMB	1
AGPAT4	1
DDX6	1
EPB41L2	1
TMC5	1
SFRS3	1
APOL2	1
PSMB9	1
AIDA	1
DDIT4	1
OAS2	1
DUSP10	1
ETV7	1
PKIA	1
COL6A3	1
TPK1	1
PDIA6	1
SDC3	1
LRP8	1
TMEM50B	1
TRIM16	1
IFITM3	1
MXRA5	1
OLFM4	1
CYP2C18	1
SSR3	1
UBE2H	1
GLG1	1
HSP90AB1	1
IFI44	1
SAMD9	1
CD209	1
FLNC	1
ATP6V0A2	1
STEAP4	1
CENPA	1
ENC1	1
CPE	1
USP46	1
PDIA4	1
RCN2	1
TPM4	1
APIP	1
JAK1	1
LPIN1	1
NCRNA00094	1
SGMS1	1
XAF1	1
PCYOX1	1
APOL6	1
TAP2	1
C11orf73	1
CATSPERB	1
MUC1	1
OSBPL3	1
CLDN8	-1
AQP8	-1
ELAVL2	-1
FAM189A1	-1
SLC13A2	-1
PDE6A	-1
PDE4C	-1
TEX11	-1
PCK1	-1
CKB	-1
PNLIPRP2	-1
HMGCS2	-1
SSTR2	-1
SLC38A4	-1
C8orf79	-1
HRK	-1
NAP1L2	-1
ASMTL	-1
LRRN2	-1
SPIB	-1
TRPM6	-1
NIT1	-1
SLC26A2	-1
IGHG1	-1
NTRK2	-1
WSCD1	-1
GHR	-1
MUC8	-1
SLC22A4	-1
SELENBP1	-1
MMP28	-1
RCN3	-1
PPDPF	-1
ARHGEF1	-1
UGT2A3	-1
FAM55D	-1
PLGLB2	-1
SCN9A	-1
FGF9	-1
C22orf43	-1
AMPD1	-1
LAMA1	-1
WDR78	-1
ZNF415	-1
ANAPC2	-1
GABRB2	-1
C22orf36	-1
EPN3	-1
EHMT2	-1
RORC	-1
CLDND1	-1
ZNF117	-1
LOC202181	-1
MST1	-1
PDZD3	-1
FAM131A	-1
WNT6	-1
PADI2	-1
RUNDC3B	-1
ZNF214	-1
NF1	-1
DEFB1	-1
MYL5	-1
ACSF2	-1
SYT17	-1
GPER	-1
LRP5L	-1
C10orf116	-1
NDUFA3	-1
EDIL3	-1
ERAP1	-1
TTC21B	-1
LRDD	-1
NOSIP	-1
RICH2	-1
NPFF	-1
LGALS2	-1
APOBEC3B	-1
TCN2	-1
EXOC3	-1
MACROD1	-1
TNFSF12	-1
CYP2B7P1	-1
PDCD4	-1
THBS1	-1
PQBP1	-1
GAL3ST4	-1
C6orf123	-1
CHN2	-1
PLA2R1	-1
TMEM8B	-1
ABCC6	-1
ESPN	-1
INSL5	-1
ZNF675	-1
LIN7B	-1
TLE2	-1
CDC14A	-1
DRAM1	-1
PROC	-1
RASSF7	-1
EIF3K	-1
ENTPD5	-1
ZZEF1	-1
SCAND2	-1
SULT1A1	-1
SLC20A1	-1
CWH43	-1
FAAH	-1
CD1D	-1
MCTP2	-1
PILRB	-1
ZNF688	-1
SCAND1	-1
SPATA20	-1
CACNB2	-1
PDK4	-1
SF3A2	-1
IL11RA	-1
PHKA2	-1
SORBS3	-1
ANKRD12	-1
LMF1	-1
ETV2	-1
DNAJC4	-1
PIGZ	-1
FKBP1A	-1
CFTR	-1
LOC729991	-1
QPRT	-1
ZNF276	-1
AK1	-1
ABCA2	-1
LPHN1	-1
MORF4L2	-1
ZNF43	-1
CYP4F12	-1
PRKRIP1	-1
LOC729234	-1
FAM63A	-1
TTLL3	-1
PXMP2	-1
TIMM8A	-1
AP1G2	-1
DDX51	-1
RPL10L	-1
SGSM2	-1
SLC44A1	-1
CNNM2	-1
ENTPD6	-1
ACADS	-1
LRRC14	-1
ATP5S	-1
BAHCC1	-1
ME3	-1
ZNF44	-1
CEP70	-1
FOXH1	-1
MAPK8IP3	-1
NAAA	-1
PRKCSH	-1
RABEP2	-1
FAM89B	-1
CES2	-1
COX4I1	-1
LOC100170939	-1
ARHGEF12	-1
FOXD4	-1
FTH1	-1
ABCB1	-1
NCRNA00171	-1
DIP2A	-1
CCDC106	-1
PDK2	-1
PHLDB1	-1
RNF141	-1
PGAP3	-1
SEMA3B	-1
DAPK2	-1
EXPH5	-1
NR3C1	-1
SULT1A2	-1
XPNPEP1	-1
ATP5H	-1
C6orf134	-1
CYP27A1	-1
EPHX2	-1
CLDN15	-1
HDAC11	-1
ITPKA	-1
MTCP1	-1
STAT6	-1
ZNF273	-1
LCMT1	-1
NOL3	-1
PRKACB	-1
ZNF226	-1
DGCR14	-1
FLJ10357	-1
ADAMTS13	-1
CAPN3	-1
LOC339047	-1
NR5A2	-1
AKAP7	-1
GRK6	-1
DDAH2	-1
DHRS11	-1
MUDENG	-1
NSUN5	-1
SH2B1	-1
VIPR1	-1
FCHSD2	-1
TUBGCP2	-1
BRWD1	-1
CLK3	-1
FCGRT	-1
MRM1	-1
TRAPPC6A	-1
ZNF124	-1
ZNF85	-1
COQ6	-1
FXYD3	-1
MXD3	-1
RAB4B	-1
SLC5A3	-1
CYCS	-1
NDRG2	-1
ZNF711	-1
CPM	-1
N4BP2L2	-1
ZNF682	-1
MAGI1	-1
NOTCH2NL	-1
RPS26	-1
RUFY3	-1
SRI	-1
ZSCAN16	-1
ACAA1	-1
ATG4B	-1
CCHCR1	-1
PPP3CC	-1
SH3GLB2	-1
ZNF224	-1
AGFG2	-1
KCTD17	-1
PLCD1	-1
SORBS2	-1
EFNA1	-1
MOCS1	-1
ZNF580	-1
