# Supplementary material for: Preclinical evaluation of EPHX2 inhibition as a novel treatment for inflammatory bowel disease
Source: PLoS One. 2019 Apr 19;14(4):e0215033. doi: 10.1371/journal.pone.0215033 (PMC6474586; doi:10.1371/journal.pone.0215033)
Supplement: S2 Table — Shown are the statistically-interesting hits for the compound expression profile and IBD-related disease signatures. Column headers are as follows. Signature name was derived from the disease expression data source. Dose (in μM) was the compound concentration(s) tested (in triplicate). Mean Cmap score reflects the relative strength of association between compound profile and disease signature. Large negative scores imply a strong inverse correlation. Enrichment score is derived from the Kolmogorov-Smirnov statistic (10). P-value is derived from the distribution generated by 10,000 step permutation analysis. Specificity measures the uniqueness of the relationship between compound and disease signature (lower values are more unique). Signatures with better specificity is the rank order of the listed disease signature compared to the entire disease expression dataset. Cmap score distribution lists the actual scores for each of the triplicate repeats. Platform used for measuring expression was either L1000/Genometry or Illumina. Cell lines used were the following: Caco-2 human epithelial colorectal adenocarcinoma, FIBRO primary human fibroblasts, SAEC human small airway epithelial cells, KERAT primary human keratinocytes, HuSkM human skeletal muscle cells, MCF7 human breast cancer cell line. Disease (if known) from which the signature was derived. Signature biological tissue source. Species signature was derived from. GEO identifier for signature. PMID PubMed identifier if signature data has been published. (XLSX) [file pone.0215033.s004.xlsx]

## Sheet: Sheet1
Supplementary Table 2. CMAP results for GSK2256294A
Shown are the statistically-interesting hits for the compound expression profile and IBD-related disease signatures.
Signature name was derived from the disease expression data source	Dose (microMolar) was the compound concentration(s) tested (in triplicate).	Mean Cmap score reflects the relative strength of association between compound profile and disease signature. Large negative scores imply a strong inverse correlation.	Enrichment score is derived from the Kolmogorov-Smirnov statistic (10)	P-value is derived from the distribution generated by 10,000 step permutation analysis.	Specificity measures the uniqueness of the relationship between compound and disease signature (lower values are more unique)	Signatures with better specificity is the rank order of the listed disease signature compared to the entire disease expression dataset.	Cmap score distribution lists the actual scores for each of the triplicate repeats.	Platform used for measuring expression was either L1000/Genometry or Illumina.	Cell lines used were the following: Caco-2 human epithelial colorectal adenocarcinoma, FIBRO primary human fibroblasts, SAEC human small airway epithelial cells, KERAT primary human keratinocytes, HuSkM human skeletal muscle cells, MCF7 human breast cancer cell line.	Disease (if known) from which the signature was derived. Signature biological tissue source.	Source signature was derived from.	Species signature was derived from.	GEO identifier for signature.	PMID PubMed identifier if signature data has been published.
Signature Name	Dose	Mean CMap Score	Enrichment Score	P-Value	Specificity	Signatures with better specificity	CMap Score Distribution	Platform	Cell Line	Disease	Source	Species	GEO	PMID
Colon_epithelial_cell_TissueToDisease_Ulcerative_colitis_L1_GrpSize_11_7	3uM	-0.2125	-0.8635	0.0049	0.055	6	(-0.184683 -0.221144 -0.231594)	L1000	CACO2	UC	GeneLogic LCM colon epithelium	human	na	na
Colon_epithelial_cell_TissueToDisease_Ulcerative_colitis_L1ToL2_None_L2_GrpSize_11_6	3uM	-0.2273	-0.8616	0.0051	0.064	7	(-0.189409 -0.227475 -0.265144)	L1000	CACO2	UC	GeneLogic LCM colon epithelium	human	na	na
Colon_epithelial_cell_TissueToDisease_Ulcerative_colitis_L1ToL2_None_L2_GrpSize_11_6	3uM	-0.167	-0.7804	0.022	0.0256	2	(-0.156928 -0.167210 -0.176953)	L1000	FIBRO	UC	GeneLogic LCM colon epithelium	human	na	na
Colon_epithelial_cell_TissueToDisease_Ulcerative_colitis_L1ToL2_None_L2_GrpSize_11_6	3uM	-0.1869	-0.8276	0.01	0.0495	5	(-0.136728 -0.148158 -0.275861)	L1000	SAEC	UC	GeneLogic LCM colon epithelium	human	na	na
PBMCs_from_ulcerative_colitis_patients__vs__normal_subjects;;42_26	10uM	-0.3116	-0.9208	0.0008	0.0075	6	(-0.281828 -0.289806 -0.363287)	L1000	KERAT	UC	PBMC	human	GSE3365	16436634
Ileo_restricted_pediatric_Crohns_disease__vs__healthy_colon;;11_18	10uM	-0.1913	-0.8919	0.0025	0.0289	23	(-0.154084 -0.163500 -0.256220)	L1000	HuSkM	CD	colon biopsy	human	GSE10616	18758464
Colonocytes_from_patients_with_active_ulcerative_colitis__vs__healthy_patients;;10_8	3uM	-0.2086	-0.8897	0.0028	0.0143	14	(-0.171373 -0.192391 -0.262147)	L1000	SAEC	UC	colonocyte	human	GSE13367	19834973
Pouch_mucosae_post_ileal_pouch-anal_anastomosis_for_ulcerative_colitis_-_inflamed__vs__uninflamed;;5_3	10uM	-0.289	-0.8613	0.0052	0.0009	0	(-0.265646 -0.272351 -0.328882)	Illumina	MCF7	UC	pouch mucosae	human	GSE50788	na
Colonocytes_from_patients_with_active_ulcerative_colitis__vs__healthy_patients;;10_8	1uM	-0.1569	-0.8607	0.0051	0.0103	8	(-0.139982 -0.155030 -0.175555)	L1000	MCF7_2	UC	colonocyte	human	GSE13367	19834973
Proximal_colon_of_female_wildtype_mice_4d_after_DSS-induced_colitis__vs__untreated_healthy;;4_4	10uM	-0.1941	-0.8602	0.0052	0.0344	28	(-0.175114 -0.179794 -0.227305)	L1000	KERAT		colon biopsy	mouse	GSE18163	20581238
Ileo_restricted_pediatric_Crohns_disease__vs__healthy_colon;;11_18	10uM	-0.1847	-0.8583	0.0054	0.0356	29	(-0.167696 -0.192420 -0.194082)	L1000	KERAT	CD	colon biopsy	human	GSE10616	18758464
Proximal_colon_of_female_LMP7_null_mice_4d_after_DSS-induced_colitis__vs__untreated_healthy;;4_4	0.1uM	-0.1138	-0.8459	0.0071	0.0021	2	(-0.106082 -0.115148 -0.120233)	L1000	MCF7_2		colon biopsy	mouse	GSE18163	20581238
Colonocytes_from_patients_with_quiescent_ulcerative_colitis__vs__healthy_patients;;10_9	10uM	-0.1538	-0.8449	0.0075	0.0285	16	(-0.137296 -0.161908 -0.162187)	Illumina	MCF7	UC	colonocyte	human	GSE13367	19834973
Colonic_mucosa_of_mice_with_PPARg_KO_CD4+_T_cells_(CD4-Cre)_+_DSS-induced_colitis_for_7d__vs__0d;;3_3	10uM	-0.1641	-0.8361	0.0088	0.0853	68	(-0.117769 -0.147530 -0.226993)	L1000	HuSkM		colonic mucosa	mouse	GSE20523	20537136
Colons_of_mice_after_7d_on_dextran_sulfate_sodium__vs__untreated;;5_5	3uM	-0.1722	-0.8183	0.0116	0.0238	19	(-0.150092 -0.161297 -0.205294)	L1000	KERAT		colon biopsy	mouse	GSE42768	23894361
Colon_biopsy_from_ulcerative_colitis__vs__healthy_control;;3_3	1uM	-0.1894	-0.7804	0.0214	0.0369	29	(-0.111849 -0.187274 -0.268959)	L1000	MCF7_2	UC	colon biopsy	human	GSE10714	18843029 20087348
Macrophages_from_colitis_resistant_region_congenic_mice__vs__susceptible_P1_strain;;3_3	10uM	-0.1342	-0.7787	0.0218	0.0515	29	(-0.113480 -0.121437 -0.167663)	Illumina	MCF7		macrophage	mouse	GSE15318	19856416
Colon_from_rats_with_colitis_induced_by_5%_dextran_sulphate_sodium-_3d__vs__healthy_control;;6_3	10uM	-0.194	-0.7782	0.0212	0.0968	79	(-0.125810 -0.225165 -0.230977)	L1000	KERAT		colon biopsy	rat	GSE9281	na
Pediatric_ulcerative_colitis__vs__healthy_colon;;11_10	1uM	-0.156	-0.762	0.0272	0.0458	36	(-0.100145 -0.129164 -0.238716)	L1000	MCF7_2	UC	colon biopsy	human	GSE10616	18758464
Colon_from_ulcerative_colitis_patients__vs__healthy_patients;;11_8	1uM	-0.1682	-0.7583	0.0284	0.0483	38	(-0.113206 -0.168826 -0.222716)	L1000	MCF7_2	UC	colon biopsy	human	GSE10191	18981162
